# Supplementary material for: Pharmacokinetic Study of Triptolide Nanocarrier in Transdermal Drug Delivery System—Combination of Experiment and Mathematical Modeling
Source: Molecules. 2023 Jan 5;28(2):553. doi: 10.3390/molecules28020553 (PMC9866283; doi:10.3390/molecules28020553)
Supplement: Supplementary file 1 [file molecules-28-00553-s001.zip]

Archive with 1 entries (1 files):
- molecules-2099763-supplementary.pdf
